# Supplementary material for: Adaptation and Validation of Alternative Healthy Eating Index in Hemodialysis Patients (AHEI-HD) and Its Association with all-Cause Mortality: A Multi-Center Follow-Up Study
Source: Nutrients. 2019 Jun 21;11(6):1407. doi: 10.3390/nu11061407 (PMC6627491; doi:10.3390/nu11061407)
Supplement: Supplementary file 1 [file nutrients-11-01407-s001.zip]

Archive with 2 entries (2 files):
- AHEI and Mortality-Table S2-2019.05.30-R.docx
- AHEI and Mortality-Table S1-2019.05.30.docx
